# Supplementary material for: Solar-Driven Paired Electrolysis System: A Green Electrosynthesis Strategy for Valorizing Agroforestry Biomass Derived Furanal Compounds
Source: Molecules. 2026 Feb 15;31(4):678. doi: 10.3390/molecules31040678 (PMC12943311; doi:10.3390/molecules31040678)
Supplement: Supplementary file 1 [file molecules-31-00678-s001.zip]

Archive with 1 entries (1 files):
- molecules-4120718-supplementary.pdf
